# Supplementary material for: Comparative Transcriptome Analysis Revealed Two Alternative Splicing bHLHs Account for Flower Color Alteration in Chrysanthemum
Source: Int J Mol Sci. 2021 Nov 25;22(23):12769. doi: 10.3390/ijms222312769 (PMC8657904; doi:10.3390/ijms222312769)
Supplement: Supplementary file 1 [file ijms-22-12769-s001.zip]

Archive with 1 entries (1 files):
- ijms-1472269-supplementary.pdf
